# Supplementary material for: Radiomics in Pituitary Adenomas: A Systematic Review of Clinical Applications and Predictive Models
Source: J Clin Med. 2025 Sep 18;14(18):6595. doi: 10.3390/jcm14186595 (PMC12471039; doi:10.3390/jcm14186595)
Supplement: Supplementary file 1 [file jcm-14-06595-s001.zip]

Archive with 1 entries (1 files):
- jcm-3794980-supplementary.pdf
